# Supplementary material for: Somatic mosaicism in the δ-aminolevulinate dehydratase gene causing late-onset porphyria with erythroid-driven pathogenesis
Source: Mol Genet Metab Rep. 2026 May 14;47:101320. doi: 10.1016/j.ymgmr.2026.101320 (PMC13181288; doi:10.1016/j.ymgmr.2026.101320)
Supplement: Supplementary material 2 — Supplementary Material 1. Detailed ACMG/AMP pathogenicity classification of identified ALAD variants [file mmc2.xlsx]

## Sheet: Supplementary Table S1
Case ID	Ref.	Country	Year of report	Sex	Age at report (yrs)	Age of onset (yrs)	Acute symptoms	Chronic symptoms	Therapy	Response to therapy	Follow-up	Erythrocyte ALAD activity (% of normal)	Urinary ALA level	Urinary ALA level (vs normal)	Urinary PBG level	Urinary PBG level (vs normal)	Urinary porphyrins total	Total urinary porphyrins (vs normal)	Urinary coproporphyrin III (% of total)	Erythrocyte protoporphyrin total (ZnPP %)	Erythrocyte ZnPP	Allele 1*	Allele 2*	Origin of allele 1	Origin of allele 2	Additional information
ADP1	[1, 2, 3, 4]	Germany	1979	Male	22	15	5 attacks per year: abdominal pain, nausea, vomiting, constipation, leg pain, tachycardia, dark urine, respiratory failure	Limb weakness, gait disturbance, motor neuropathy with hypertonia	High-dose glucose, heme arginate	Clinical and subjective improvement, urinary ALA 65%	Recurrent abdominal and neurological crises documented over the first several years; remained generally in good health at age 40, rare attacks triggered by provoking factors	< 1-8%	305-1200 µmol/24h (Ref: < 49)	6-24x	13-19 µmol/24h (Ref: < 8)	2x	1908 nmol/24h (Ref: < 165)	11x	90	2610 nmol/L (ZnPP 91%)	2400 nmol/L	c.718C>T, p.(Arg240Trp) chr9-113389521-G-A	c.820G>A, p.(Ala274Thr) chr9-113389088-C-T	Maternal	Presumably paternal	Nerve biopsy: axonal degeneration, normal bone marrow and liver morphology
ADP2	[1, 2, 3, 4]	Germany	1979	Male	19	15	Limb pain, vomiting, tachycardia, reddish urine, respiratory failure, absent gag reflex	Gait disturbance, sensorimotor neuropathy	High-dose glucose, heme arginate	Highly responsive to heme arginate alone, urinary ALA 80% reduction	Polyneuropathy, rare attacks triggered by provoking factors	< 1-8%	601-1163 µmol/24h (Ref: < 49)	12-24x	4-40 µmol/24h (Ref: < 8)	5x	3894 nmol/24h (Ref: < 165)	23x	90	5130 nmol/L (ZnPP 83%)	4300 nmol/L	c.457G>A, p.(Val153Met) chr9-113390617-C-T	c.818_819del, p.(Leu273ArgfsTer22) chr9-113389088-CGA-C	Maternal	Paternal	Normal bone marrow and liver morphology
ADP3	[5, 6]	Sweden	1987	Male	5	Birth	At birth: muscular hypotonia, respiratory failure; during later crises: abdominal pain, nausea, hypertension, hyponatremia, respiratory failure	Muscle weakness, difficulty breathing, motor neuropathy, frequent infections, anemia	Heme arginate, glucose, blood transfusions, liver transplant	No response, urinary ALA 50% reduction initially, then increased	Muscular atrophy, impaired hand movement, speech delay; died of pneumonia at age 9, 2 years post-transplant	< 2%	100-500 mmol/mol creat (Ref: < 2)	66-250x	6.7 mmol/mol creat (Ref: < 2)	3x	1087 µmol/mol creat (Ref: < 15)	72x	predominant	3-15 µmol/L (Ref: <1.6)	n.a.	c.397G>A, p.(Gly133Arg) chr9-113390798-C-T	c.823G>A, p.(Val275Met) chr9-113389085-C-T	Maternal	Paternal	Increased normoblastic erythropoiesis
ADP4	[7, 8]	Belgium	1989	Male	63	63	Gradual subacute onset	Weakness in arms and legs, paresthesia, dysarthria, motor neuropathy	Heme arginate, glucose	No response to hemin, partial response to glucose, urinary ALA 66% reduction	Minor dysarthria, decreased strength in shoulders and legs, paresis of distal hand muscles; died of a hematological malignancy	1%	800 µmol/L (Ref: < 30)	27x	5 µmol/L (Ref: < 9)	Normal	Coproporphyrin 2333 nmol/24h (Ref: <165)	n.a.	n.a.	n.a.	19 nmol/g Hb (Ref: <4)	c.177G>C, p.(Lys59Asn) chr9-113391611-C-G c.397G>A, p.(Gly133Arg) chr9-113390798-C-T	WT	Inherited	Inherited	polycythemia vera; different ALAD activity in erythrocytes (1%) and lymphoblasts (20%)
ADP5	[9]	Germany	2004	Male	17	15	Abdominal pain, hypertension, tachycardia, dark urine	Polyneuropathy	Normosang: 3 mg/kg body weight per day during the acute crisis, followed by prophylactic once-weekly infusions for 1 year	Excellent clinical and biochemical response, urinary ALA 50% reduction	Polyneuropathy resolved after treatment, Attacks stopped	10%	554-1564 µmol/24h (Ref: < 49)	11-32x	6-48 µmol/24h (Ref: <8)	6x	705-11962 nmol/24h (Ref: < 165)	4-72x	97%	n.a.	217 nmol/dL (Ref: < 40)	c.114-11C>A chr9-113392180-G-T	c.114-11C>T chr9-113392180-G-A	Maternal	Paternal	n.a.
ADP6	[10, 11, 12]	USA	2006	Male	14	12	7 attacks in 2 years: abdominal pain, nausea, vomiting, constipation, hypertension, dark urine	Weakness in arms and legs, motor neuropathy	Initial (age 14): glucose, hemin 3 mg/kg daily; long-term: hemin 3 mg/kg weekly; recent (age 32): givosiran 2.5 mg/kg monthly for 6 months; planned transition to hydroxyurea	Hemin: decreased attack frequency, contributed to iron overload Givosiran: Lack of efficacy, frequent acute attacks requiring hemin	Two attacks the following year with good response to hemin; later: motor neuropathy, sensorineural hearing loss, liver cirrhosis at 32, attacks 3-5 times/year	< 8%	133 mg/24h (Ref: <7); <10-80 mg/g creat	19x	5.3 mg/24h; 2.0-4.5 mg/g creat	Normal	7050 nmol/24h (Ref: <300)	24x	97%	533 mcg/dL (Ref 20-80) (predominantly ZnPP)	400-700 µg/dL	c.265G>A, p.(Glu89Lys) chr9-113390930-C-T	c.394T>C, p.(Cys132Arg) chr9-113390801-A-G	Paternal	Maternal	Homozygous for the H63D HFE; elevated irculating hepatic ALAS1
ADP7	[13, 14]	Germany	2013	Male	7	Birth	At birth: hypotonia, respiratory failure; at 3 years: loss of mobility, lethargy, tachycardia; at 7 years: abdominal pain, vomiting, diarrhea, hypertension	Hearing and vision loss, dysarthria, motor neuropathy with spasticity, seizures, hallucinations, and disorientation, tetraplegia, CKD	Hemin, hemodialysis (6x/week), kidney transplantation at age 18	Hemin: partial, urinary ALA remained elevated; kidney transplant: good	Severe progression during childhood and adolescence leading to hemodialysis and transplantation; remained clinically stable for more than 12 years post-transplantation; died in 2023 from COVID-19 complications.	12-16%	51.2 µmol/mmol creat (Ref: < 5)	10x	0.25 µmol/mmol creat (Ref: < 1.5)	Normal	1702 µg/g creat (Ref: < 150)	11x	n.a.	n.a.	n.a.	c.724G>A, p.(Val242Ile) chr9-113389515-C-T	c.839G>A, p.(Gly280Glu) chr9-113389069-C-T	Paternal	Maternal	Father's eALAD activity was 76% (hypomorphic allele), Mother's was 25%; eGFR 48~mL/min/1.73m2 at age 8, PEPT2 1/2 genotype.
ADP8	[15]	Netherlands	2019	Male	44	2 days	At birth: tetraplegia, respiratory failure; at age 44 frequent attacks: abdominal pain, nausea, vomiting, hypertension	Tetraplegia, mild intellectual disability, autism, limb weakness, severe motor neuropathy, ankle contractures, hearing loss	Heme arginate 250 mg, blood transfusions, hydroxycarbamide 1000 mg	Prophylactic heme decreased attack frequency but attacks still recurred, urinary ALA 30% reduction initially, then increased	Disappearance of attacks and normalization of ALA levels after starting transfusions and hydroxycarbamide therapy	10-13%	526 μmol/L (Ref: < 46)	11x	8 μmol/L (Ref: < 9)	Normal	1154 nmoll/mmol creat (Ref: < 133)	35x	97%	n.a.	9.3 μmol/L erythrocytes (Ref: < 1.5)	c.114-11C>T chr9-113392180-G-A	c.164+2T>A chr9-113392117-A-T	Maternal	Paternal	MRI: non-specific white matter changes
ADP9	[14, 16]	Italy	2024	Female	6	5	Once a month: headache, nausea, abdominal pain, limb pain, hypertension, severe respiratory failure	Need for nutritional support, axonal polyneuropathy, tetraparesis with tendon contractures, psychomotor retardation, sensorineural hearing loss	Hemin (4 mg/kg/day IV), givosiran (2.5 mg/kg SC), hydroxyurea (10-20 mg/kg/day oral), plasmapheresis/erythropheresis, opioid therapy	Hemin resolved acute crises and reduced urinary ALA levels, but did not provide long-term remission, urinary ALA persistently high level	Severe and frequent attacks with resistant hypertensive crises, peripheral and central neurological deficits	3%	151 µmol/mmol creat (Ref: < 5)	30x	2.8 µmol/mmol creat (Ref: < 1.5)	2x	417 µg/g creat (Ref: < 150)	3x	n.a.	22.7 µmol/L (Ref < 1.6) ~6,000 µg/dL (ZnPP 88%)	n.a.	c.440_441delinsTT, p.(Arg147Leu) chr9-113390633-GC-AA	c.440_441delinsTT, p.(Arg147Leu) chr9-113390633-GC-AA	Maternal	Paternal	Consanguineous marriage
ADP10	[14, 16]	Italy	2024	Male	13	8	At birth: respiratory failure, muscular hypotonia; once a month: headache, nausea, abdominal pain, limb pain, hypertension, severe respiratory failure	Axonal polyneuropathy, mild cognitive deficit, sensorineural hearing loss, resistant arterial hypertension, mood swings	Hemin (4 mg/kg/day IV), givosiran (2.5 mg/kg SC), hydroxyurea (10-20 mg/kg/day oral), plasmapheresis/erythropheresis, opioid therapy	Hemin resolved acute crises and reduced urinary ALA levels, but did not provide long-term remission, urinary ALA persistently high level	Recurrence of attacks, serious motor impairment and dysphonia	6%	18 µmol/mmol creat (Ref: < 5)	4x	0.74 µmol/mmol creat (Ref: < 1.5)	Normal	6610 µg/g creat (Ref: < 150)	44x	n.a.	11.0 µmol/L (Ref < 1.6) ~12000 µg/dL (ZnPP 89%)	n.a.	c.440_441delinsTT, p.(Arg147Leu) chr9-113390633-GC-AA	c.440_441delinsTT, p.(Arg147Leu) chr9-113390633-GC-AA	Maternal	Paternal	Consanguineous marriage
ADP11	[17]	France	2024	Male	4	3	Tonic-clonic seizures, epileptic myoclonus on EEG	Developmental delay, behavioral disorders	Heme arginate, depakin, keppra, corticosteroids	Partial response, urinary ALA 35% reduction, erythrocyte and plasma ALAD decreased slightly	n.a.	n.a.	20-75 µmol/mmol creat	~4-15x	1-10 µmol/mmol creat	~7x	280-920 µmol/mmol creat	n.a.	n.a.	15-22 µmol/L (ZnPP increased to 10N)	n.a.	c.37C>T, p.(His13Tyr) chr9-113393523-G-A	c.37C>T, p.(His13Tyr) chr9-113393523-G-A	Maternal	Paternal	Increased ALA in CSF; not consanguineous, but from the same village
ADP12	[18]	USA	2024	Male	190 days	3 days	Generalized hypotonia, apnea, respiratory failure, poor feeding	n.a.	Transfusion	Partial response, clinical improvement, but ALA concentrations did not decrease	6 months of life, muscle tone was normal in all extremities, but remained decreased axially; the remainder of his developmental milestones indicated normal growth	3.8 nmol/L/sec post-transfusion	30-74.2 mg/g creat (Ref: < 7)	4-10x	1.2-10 mg/g creat (Ref: < 4)	2.5x	5038 nmol/g creat (Ref: < 300)	17x	96%	286 ug/dL (ZnPP 85%)	n.a.	c.415G>A, p.(Gly139Arg) chr9-113390659-C-T	c.397G>A, p.(Gly133Arg) chr9-113390798-C-T	Maternal	Paternal	n.a.
ADP13	[Present study]	Russia	2024	Female	47	38	Initially once/year, gradually increasing to 5 times/year: abdominal pain, arterial hypertension, tachycardia, nausea, vomiting, pink discoloration of urine	Tremor and limb weakness, sensorimotor polyneuropathy, peripheral tetraparesis, CKD stage 3a, normochromic normocytic anemia	Heme arginate (125 mg/day) during attacks, 10% oral glucose solution (positive effect), antispasmodic therapy.	Short-term relief, urinary ALA 3x reduction	>10 severe recurrent attacks over 12 months; transitioned to prophylactic heme arginate (3 mg/kg/day for two days every three weeks), provides only short-term relief	n.a.	19.7-85.9 mg/L (Ref: < 7.5)	3-11x	1.2-14.8 mg/L (Ref: < 3.4)	4x	n.a.	n.a.	n.a.	n.a.	n.a.	c.415G>A, p.(Gly139Arg) chr9-113390659-C-T	c.299dup, p.(Ala101SerfsTer3) chr9-113390895-T-TG	Somatic	Not maternal	Multiple uterine myomas; Increased creatinine, Increased CRP
* Variants are described using the ALAD transcript NM_000031.6 and hg38
1. Doss M, von Tiepermann R, Schneider J, Schmid H. New type of hepatic porphyria with porphobilinogen synthase defect and intermittent acute clinical manifestation. Klin Wochenschr. 1979;57(20):1123-1127. doi:10.1007/BF01481493
2. Gross U, Sassa S, Jacob K, Deybach JC, Nordmann Y, Frank M, et al. 5-Aminolevulinic acid dehydratase deficiency porphyria: a twenty-year clinical and biochemical follow-up. Clin Chem. 1998;44(9):1892-1896.
3. Akagi R, Shimizu R, Furuyama K, Doss MO, Sassa S. Novel molecular defects of the delta-aminolevulinate dehydratase gene in a patient with inherited acute hepatic porphyria. Hepatology. 2000;31(3):704-708. doi:10.1002/hep.510310321
4. Gross U, Sassa S, Arndt T, Doss MO. Survival of two patients with severe delta-aminolaevulinic acid dehydratase deficiency porphyria. J Inherit Metab Dis. 2001;24(1):60-64. doi:10.1023/a:1005610922789
5. Thunell S, Holmberg L, Lundgren J. Aminolaevulinate dehydratase porphyria in infancy. A clinical and biochemical study. J Clin Chem Clin Biochem. 1987;25(1):5-14. doi:10.1515/cclm.1987.25.1.5
6. Thunell S, Henrichson A, Floderus Y, Groth CG, Eriksson BG, Barkholt L, et al. Liver transplantation in a boy with acute porphyria due to aminolaevulinate dehydratase deficiency. Eur J Clin Chem Clin Biochem. 1992;30(10):599-606. doi:10.1515/cclm.1992.30.10.599
7. Hassoun A, Verstraeten L, Mercelis R, Martin JJ. Biochemical diagnosis of an hereditary aminolaevulinate dehydratase deficiency in a 63-year-old man. J Clin Chem Clin Biochem. 1989;27(10):781-786. doi:10.1515/cclm.1989.27.10.781
8. Akagi R, Nishitani C, Harigae H, Horie Y, Garbaczewski L, Hassoun A, et al. Molecular analysis of delta-aminolevulinate dehydratase deficiency in a patient with an unusual late-onset porphyria. Blood. 2000;96(10):3618-3623.
9. Doss MO, Stauch T, Gross U, Renz M, Akagi R, Doss-Frank M, et al. The third case of Doss porphyria (delta-amino-levulinic acid dehydratase deficiency) in Germany. J Inherit Metab Dis. 2004;27(4):529-536. doi:10.1023/B:BOLI.0000037341.21975.9d
10. Akagi R, Kato N, Inoue R, Anderson KE, Jaffe EK, Sassa S. delta-Aminolevulinate dehydratase (ALAD) porphyria: the first case in North America with two novel ALAD mutations. Mol Genet Metab. 2006;87(4):329-336. doi:10.1016/j.ymgme.2005.10.011
11. Lahiji AP, Anderson KE, Chan A, Simon A, Desnick RJ, Ramanujam VMS. 5-Aminolevulinate dehydratase porphyria: Update on hepatic 5-aminolevulinic acid synthase induction and long-term response to hemin. Mol Genet Metab. 2020;131(4):418-423. doi:10.1016/j.ymgme.2020.10.011
12. Graff E, Anderson KE, Levy C. Case Report: Lack of Response to Givosiran in a Case of ALAD Porphyria. Front Genet. 2022;13:867856. doi:10.3389/fgene.2022.867856
13. Uche Holub E. Compound heterozygosity for novel mutations in the delta-aminolevulinate dehydratase gene associated with childhood onset of severe acute hepatic porphyria. Clin Chem Lab Med. 2013;51:eA25. doi:10.1515/cclm-2013-0255
14. Di Pierro E, Solares I, Jericó D, Castelbón FJ, Solera JT, Riera-Mestre A, et al. New cases of δ-aminolevulinic acid dehydratase deficiency: Functional insights into gene variants using an innovative mouse liver model. J Intern Med. 2026;299(1):126-142. doi:10.1111/joim.70044
15. Neeleman RA, van Beers EJ, Friesema EC, Koole-Lesuis R, van der Pol WL, Wilson JHP, et al. Clinical Remission of Delta-Aminolevulinic Acid Dehydratase Deficiency Through Suppression of Erythroid Heme Synthesis. Hepatology. 2019;70(1):434-436. doi:10.1002/hep.30543
16. Poci C, Alaibac M, Balzarin M, Bertolin C, Bortoletti I, Brugiolo A, et al. The first cases of δ-Aminolevulinate dehydratase porphyria (ADP/Doss Porphyria) in Italy. BMJ Open Gastroenterol. 2024;11(Suppl 1):A30.1-A30. doi:10.1136/bmjgast-2024-ICPP.54
17. Lefebvre T, Molimard A, Mekdade T, Schmitt C, Lamoril J, Talbi N, et al. 04194 In-depth biochemical investigations in a new case of ALAD deficiency: better understanding for better treatment. BMJ Open Gastroenterol. 2024;11(Suppl 1):A48.2. doi:10.1136/bmjgast-2024-ICPP.86
18. Roach AN, Barkley H, Rodriquez C, Burrow TA, Anderson KE, Shukla A. Profound hypotonia in an infant with δ-aminolevulinic acid dehydratase deficient porphyria. Eur J Hum Genet. 2025;33(8):1080-1083. doi:10.1038/s41431-024-01758-w
